# Supplementary material for: MicroRNA regulation in blood cells of renal transplanted patients with interstitial fibrosis/tubular atrophy and antibody-mediated rejection
Source: PLoS One. 2018 Aug 13;13(8):e0201925. doi: 10.1371/journal.pone.0201925 (PMC6089438; doi:10.1371/journal.pone.0201925)
Supplement: S3 Table — (XLSX) [file pone.0201925.s003.xlsx]

## Sheet: S3 Table
ID	miRNA	ABMR1	ABMR2	ABMR3	ABMR4	ABMR5	ABMR6	SGF1	SGF2	SGF3	SGF4	SGF5	SGF6	TCMR1	TCMR2	TCMR3	TCMR4
1	hsa-miR-486-5p	411939	450996	458490	469109	369265	449987	458744	407425	454762	430098	409728	408218	448287	463889	443694	470822
2	hsa-miR-486-5p	411336	450940	457763	468806	368404	449870	458699	407175	453705	429332	409405	408431	448724	464340	442071	471132
3	hsa-miR-451a	50796.7	6074.48	3793.14	4257.87	69243.3	6702.45	8015.64	26470.4	14072.7	27604.7	49613.6	22784.6	12028	9600.27	22198.5	7103.79
4	hsa-miR-92a-3p	25589.3	26199.3	21801.6	15713.5	43182.5	22130.1	20331.6	34215	16358.3	21180.5	25598.1	41991.2	23081.3	15342.1	20434.7	12464.7
5	hsa-miR-92a-3p	23493.6	23615.5	19524.5	14226.2	38537.1	20294	18669.9	30590.2	14471.1	19436.5	23154.7	37878.6	21137.8	14154.9	18481.3	11473.3
6	hsa-miR-142-5p	12973.6	1845.91	1090.08	1003.9	18907.2	2577.39	1368.74	4959.69	5415.47	4956.16	13765.8	5814.54	2189.97	3637.63	6577.43	3065.88
7	hsa-miR-182-5p	11603.9	6711.38	10757.6	6908.87	15837.6	15865.8	9115.89	35794.2	8374.62	13249	13038.8	12638.2	11893.5	3090.14	7188.5	3840.92
8	hsa-miR-191-5p	8952.42	8320.52	7418.16	4254.24	15579.7	9801.71	4012.15	8063.23	7986.53	8296.45	10978.8	11517.1	4222.78	5700.08	8363.62	4506.05
9	hsa-miR-192-5p	5238.62	1940.17	783.34	880.27	4012.7	1650.07	2326.29	3838.6	3047.04	3523.2	3871.98	3790.17	3597.35	2240.7	2923.93	1851.32
10	hsa-miR-30d-5p	4014.14	1661.33	1693.1	960.69	8064.45	1536.17	1324.4	3203.3	2060.31	3486.68	4059.17	2763.77	1418.57	1203.53	2453.39	983.47
11	hsa-miR-425-5p	3855.39	2063.91	1371.15	1300.1	4513.69	1663.69	1565.96	2628.32	1728.34	3500.41	3712.51	2841.43	2602.86	2351.42	2048.14	2235.19
12	hsa-miR-25-3p	3178.57	2552.69	2209.59	2063.91	3138	2448.39	2906.81	3634.96	1684.65	4414.99	4041	3447.2	4008.96	1415.42	3309.34	852.98
13	hsa-miR-22-3p	2769.76	1075.55	499.89	327.68	3785.43	1050.83	562.61	1841.9	717.62	998.76	1309.49	2174.72	653.58	882.54	968.11	643.88
14	hsa-miR-186-5p	2349.39	1615.04	1450.08	1096.98	2720.15	1315.48	1271.04	2360.77	1342.62	2553.17	2190.92	2019.06	2218.67	1399.57	2851.61	875.35
15	hsa-miR-423-5p	2205.6	1001.93	829.27	319.75	1680.64	1106.33	524.17	1187.24	550.84	378.45	1142.08	1530.98	492.84	896.84	1496.19	902.77
16	hsa-miR-26a-5p	1049.77	764.47	786.92	906.17	2223.69	723.59	812.75	2290.77	671.99	2039.69	2155.28	2021.79	822.94	320.75	1443.23	218.91
17	hsa-miR-26a-5p	1049.66	764.18	786.55	906	2223	723.27	812.39	2290.14	671.85	2039.17	2154.65	2021.29	822.2	320.68	1443.08	218.84
18	hsa-miR-151a-3p	989.04	1542.6	866.95	790.05	940.58	1084.52	836.78	1257.15	528.35	873.75	716.63	788.35	1128.45	1327.62	1181.6	670.63
19	hsa-miR-181a-5p	891.02	333.09	181.15	141.44	967.26	194.56	167.44	551.23	728.04	709.84	573.08	1174.38	174.31	286.26	354.5	302.51
20	hsa-miR-181a-5p	891.02	333.09	181.15	141.44	967.26	194.56	167.44	551.23	728.04	709.84	573.08	1174.38	174.31	286.26	354.5	302.51
21	hsa-miR-140-3p	777.81	469.81	309.76	179.75	1444.36	506.7	308.31	923.01	525.77	492.85	861.09	567.74	238.03	267.3	416.39	203.75
22	hsa-miR-30c-5p	729.73	1255.31	1289.84	682.54	1996.64	848.53	618.23	1467.7	758.29	717.71	818.15	1575.19	772.41	758.84	1115.29	493.04
23	hsa-miR-30c-5p	729.51	1255.12	1289.38	682.54	1995.8	848.33	618.08	1467.25	758.15	717.56	817.73	1574.54	772.23	758.53	1114.89	492.96
24	hsa-miR-16-5p	592.87	188.12	151.72	207.51	1455.89	310.2	425.74	1429.51	522.1	2593.78	1639.1	2371	476.8	135.59	236.65	104.03
25	hsa-miR-16-5p	592.32	187.83	151.54	207.18	1455.19	309.75	425.31	1428.62	521.53	2592.44	1637.84	2370.43	476.52	135.43	236.65	103.96
26	hsa-miR-92b-3p	592.1	829.83	450.11	265.49	910.81	739.92	535.53	515.37	403.97	554.83	724.9	1767.52	523.1	628.07	641.27	529.37
27	hsa-miR-103a-3p	587.59	76.86	42.72	55.87	751.39	102.8	100.17	296.32	192.43	339.63	571.6	292.73	104.99	67.6	100.3	53.58
28	hsa-miR-103a-3p	587.37	76.86	42.72	55.78	751.18	102.8	100.17	296.14	192.43	339.55	571.39	292.73	104.9	67.6	100.3	53.58
29	hsa-miR-93-5p	491.66	85.9	57.02	73.76	1085.47	103.06	76.66	286.19	286.27	425.44	357.05	1085.82	189.53	65.81	80.86	58.85
30	hsa-miR-151a-5p	466.14	329.16	256.23	144.73	841.02	433.98	160.16	609.49	239.06	429.45	450.43	543.27	169.17	160.14	347.31	86.35
31	hsa-miR-151b	466.14	329.16	256.23	144.73	841.02	433.98	160.16	609.49	238.92	429.3	450.29	543.27	169.17	160.14	347.15	86.35
32	hsa-miR-107	464.71	49.14	18.33	30.63	492.05	62.85	69.96	181.41	97.51	240.82	437.24	163.84	70.88	48.41	64.81	40.42
33	hsa-miR-363-3p	370.75	392.06	199.3	389.29	465.99	244.51	376.6	679.58	245.31	1067.58	826.29	497.98	642.03	155.4	306.37	104.18
34	hsa-let-7a-5p	318.17	154.6	149.61	104.05	365.46	107.25	255.1	486.96	256.74	628.1	482.08	671.66	335.78	143.83	185.2	113.91
35	hsa-let-7a-5p	318.06	154.7	149.61	103.97	365.39	107.32	255.1	487.14	256.67	627.88	482.36	671.44	335.87	143.83	185.35	113.91
36	hsa-let-7a-5p	318.06	154.7	149.61	103.97	365.46	107.38	255.1	486.87	256.67	627.88	482.22	671.37	335.78	143.9	185.35	113.99
37	hsa-let-7f-5p	270.42	60.25	48.77	54.68	375.8	90.28	102.36	264.32	128.48	512.67	287.73	382.58	269.02	67.76	126.47	42.73
38	hsa-miR-423-3p	266.79	327.1	154.56	82.28	332.69	217.79	135.26	296.68	156.79	161.98	254.83	373.25	168.8	171.18	209.54	120.75
39	hsa-let-7f-5p	265.47	59.27	47.03	53.76	370.14	88.41	99.81	259.93	125.39	504.43	283.17	378.13	267.01	66.75	122.67	41.91
40	hsa-miR-100-5p	224.21	0.59	134.3	40.93	3.21	269.55	0.44	62.74	152.05	254.26	3.02	1.65	1.93	21.91	56.83	22.59
41	hsa-let-7i-5p	223.22	66.05	45.74	54.18	485.13	97.18	70.11	251.5	195.66	409.7	241.49	541.83	174.21	56.18	66.63	43.54
42	hsa-miR-30b-5p	171.4	133.87	141.45	93.08	526.7	76.66	131.26	274.99	121.29	210.16	187.54	289.79	183.93	113.06	185.91	61.01
43	hsa-miR-484	170.63	440.91	155.84	146.5	518.32	263.48	230.63	538.5	170.23	151.29	132.04	723.18	254.54	488.75	208.91	577.97
44	hsa-miR-652-3p	168.76	42.26	14.67	25.82	209.24	37.75	22.2	66.95	51.52	73.2	84.19	87.77	37.96	35.51	55.33	32.18
45	hsa-miR-30e-5p	165.35	46.98	73.8	71.31	477.17	53.69	94.13	267.19	97.87	184.33	195.96	388.97	119.29	43.44	150.02	23.48
46	hsa-miR-185-5p	161.06	92.68	53.54	40.76	217.49	73.76	54.46	153.27	97.72	79.06	125.52	175.04	91.69	77.86	136.19	61.16
47	hsa-miR-16-2-3p	152.7	53.27	28.88	22.7	478.71	47.88	19.58	90.97	137.68	54.79	45.32	243.72	49.42	69	39.6	52.09
48	hsa-miR-146a-5p	142.69	50.22	53.63	42.95	221.47	28.01	43.97	124.59	71.42	159.98	94.79	89.64	58.04	47.86	107.02	35.97
49	hsa-miR-148a-3p	142.47	69	46.02	75.7	446.43	71.89	105.34	274.81	248.48	284.69	243.25	288.79	107.83	39.32	152	14.49
50	hsa-miR-150-5p	140.93	62.8	121.74	43.8	199.25	25.81	83.07	268.8	143.35	154.56	265.35	223.19	74.27	146.62	60.47	193.72
51	hsa-let-7b-5p	123.44	36.37	20.81	14.94	103.82	15.04	17.84	59.78	100.09	42.09	54.73	169.58	31.36	34.66	30.98	32.25
52	hsa-miR-501-3p	121.68	50.03	47.94	29.45	175.22	150.81	6.26	78.96	118.49	89.45	36.13	87.27	11	29.29	50.67	10.11
53	hsa-miR-106b-3p	97.69	61.53	37.77	39.49	126.31	77.5	70.98	164.74	93.05	170.52	127.27	155.37	60.52	28.67	52.25	20.14
54	hsa-miR-128-3p	93.62	97.4	54.55	42.53	131.55	74.53	74.99	90.53	72.5	96.65	106.93	126.74	97.74	57.19	121.65	31.95
55	hsa-miR-128-3p	92.63	96.32	53.35	41.6	129.67	73.37	73.75	88.91	71.42	95.17	105.59	124.94	97.1	56.26	119.91	31.51
56	hsa-miR-151b	87.35	42.56	25.76	17.64	120.52	52.59	24.53	79.77	27.16	57.98	68.76	67.03	24.76	26.73	44.82	15.6
57	hsa-miR-320a	85.26	39.81	20.81	20.17	61.27	21.68	14.12	39.53	64.1	27.47	36.83	51.03	17.7	49.81	46.08	34.26
58	hsa-miR-146b-5p	84.49	43.74	70.31	65.23	98.72	52.08	74.18	153.36	61.8	190.78	178.14	108.65	58.32	44.06	91.77	30.32
59	hsa-miR-19b-3p	83.94	9.63	8.07	8.52	93.83	6.58	19.87	58.8	38.73	61.32	55.15	46.22	26.22	20.12	41.18	6.61
60	hsa-miR-19b-3p	83.5	9.63	8.07	8.52	93.34	6.52	19.8	58.35	38.51	60.8	54.87	45.79	26.22	20.12	40.94	6.61
61	hsa-miR-223-3p	81.52	19.46	18.61	23.04	95.29	15.55	28.39	115.71	38.59	88.19	123.62	105.64	83.44	42.89	45.45	34.55
62	hsa-miR-589-5p	75.36	51.4	36.21	14.68	86.84	66.27	18.2	49.74	24.14	45.21	60.13	55.76	24.48	22.84	49.09	20.95
63	hsa-miR-532-5p	74.48	24.37	11.83	13.76	105.7	22.84	13.91	54.58	28.96	28.43	49.18	64.09	19.53	18.65	28.53	14.27
64	hsa-miR-3615	73.82	60.45	24.48	32.74	37.38	51.88	72.36	66.33	57.7	121.89	54.16	65.88	106.09	152.14	67.34	95.56
65	hsa-miR-10a-5p	69.42	42.85	61.88	106.33	103.82	53.56	91.51	132.12	83.64	274.52	206.27	43.35	182.56	56.41	118.48	25.41
66	hsa-miR-183-5p	63.48	30.57	48.86	72.24	149.3	74.86	37.06	247.2	134.51	195.39	91.7	172.96	67.12	13.36	29.56	7.65
67	hsa-let-7g-5p	63.37	15.63	13.29	13.42	84.4	14.65	24.02	88.38	34.71	138.89	82.65	131.12	56.94	18.1	22.05	15.68
68	hsa-miR-378a-3p	62.05	37.84	20.35	19.49	102.42	26.46	18.35	42.57	29.53	41.05	47.78	90.42	25.12	28.13	46.24	23.7
69	hsa-miR-941	59.08	24.08	12.74	23.8	70.14	39.49	16.82	105.32	28.17	61.54	65.25	83.18	33.28	26.34	36.83	20.43
70	hsa-miR-941	59.08	24.08	12.74	23.8	70.14	39.49	16.82	105.32	28.17	61.54	65.25	83.18	33.28	26.34	36.83	20.43
71	hsa-miR-941	59.08	24.08	12.74	23.8	70.14	39.49	16.82	105.32	28.17	61.54	65.25	83.18	33.28	26.34	36.83	20.43
72	hsa-miR-941	59.08	24.08	12.74	23.8	70.14	39.49	16.82	105.32	28.17	61.54	65.25	83.18	33.28	26.34	36.83	20.43
73	hsa-miR-576-5p	54.02	42.36	38.14	32.74	140.78	36.85	21.62	72.51	84.36	111.43	117.66	76.14	47.04	37.14	112.32	27.35
74	hsa-miR-30a-5p	52.04	10.03	10.63	37.13	39.05	9.23	6.19	46.34	12.93	27.99	76.97	16	8.44	25.41	18.73	9.59
75	hsa-miR-30e-3p	51.71	28.01	30.62	37.81	40.31	36.59	55.69	82.82	25.01	97.32	70.02	51.74	78.4	24.48	74.93	8.1
76	hsa-miR-500a-3p	47.2	28.11	18.7	15.61	97.6	40.07	9.61	36.57	52.31	39.57	34.17	48.73	13.66	17.48	31.54	11.82
77	hsa-miR-361-3p	43.68	21.03	13.93	10.97	70.14	17.1	17.69	54.76	32.48	29.1	37.54	62.44	27.23	22.69	28.69	36.41
78	hsa-miR-424-3p	43.13	31.55	12.01	6.5	39.19	23.62	12.52	19.81	8.19	7.72	12.98	52.03	9.9	13.05	17.86	17.83
79	hsa-miR-345-5p	42.03	40.49	24.48	25.32	98.16	40.01	35.75	111.05	25.65	66.59	63.57	70.55	40.71	41.65	40.86	22.37
80	hsa-miR-125a-5p	40.82	25.06	60.96	28.1	77.41	28.26	13.18	103.25	46.42	42.17	48.76	95.59	22.56	62.86	41.18	34.63
81	hsa-miR-99b-5p	40.27	33.71	30.71	46.67	60.92	75.76	12.89	138.12	81.34	133.03	42.31	74.35	33.93	84.31	53.51	14.94
82	hsa-miR-24-3p	37.63	8.16	5.68	5.57	46.18	11.62	5.75	25.81	8.91	17	18.52	15.07	5.78	5.98	12.73	2.68
83	hsa-miR-24-3p	37.63	8.16	5.68	5.57	46.18	11.62	5.61	25.63	8.84	17	18.38	15	5.78	5.91	12.73	2.68
84	hsa-miR-4732-3p	35.54	33.81	20.9	11.9	39.33	28.72	22.86	33.07	27.59	26.95	27.22	74.78	31.18	36.6	34.23	47.41
85	hsa-miR-23a-3p	33.33	16.02	16.78	16.29	59.66	15.42	28.1	55.3	17.75	33.41	44.34	48.3	38.97	18.57	35.65	7.95
86	hsa-miR-181a-2-3p	31.35	21.72	8.53	8.35	33.74	11.23	15.65	24.29	21.48	20.56	32.98	18.23	24.48	24.24	14.94	16.72
87	hsa-miR-342-3p	30.58	13.47	26.22	15.36	48.56	8.58	15.29	41.41	31.98	50.18	57.11	42.34	14.85	30.69	18.18	38.34
88	hsa-let-7d-5p	29.81	12.29	11.46	8.95	35.63	10.71	16.67	35.58	15.02	38.75	35.15	55.33	20.63	9.09	12.01	7.73
89	hsa-miR-148b-3p	25.41	19.95	15.4	14.09	71.68	24.13	17.18	53.06	33.56	32.14	56.55	40.69	16.5	6.22	19.37	4.31
90	hsa-miR-26b-5p	24.86	7.96	12.93	11.39	53.52	11.23	24.32	47.15	12.29	71.64	58.02	72.84	39.61	6.37	17.31	3.42
91	hsa-miR-15b-5p	24.64	19.85	18.33	17.55	52.61	22.91	30.94	65.43	28.74	115.36	80.97	104.92	19.35	6.92	15.41	5.35
92	hsa-miR-143-3p	24.53	7.08	3.39	8.44	41.29	8.2	23.88	40.78	17.89	56.64	49.04	54.33	42.09	13.05	11.14	3.64
93	hsa-miR-454-5p	24.42	21.82	22.09	12.74	39.47	30.85	10.34	22.41	32.26	46.47	34.1	33.01	24.76	14.69	30.75	7.58
94	hsa-miR-1260a	23.43	6.49	2.93	2.03	39.05	8.07	4.08	11.74	5.96	1.48	11.65	8.32	4.13	6.6	17.31	5.72
95	hsa-miR-339-3p	23.21	19.95	4.13	2.78	22.57	11.62	5.9	20.7	9.48	11.28	15.72	11.48	6.05	8.31	14.62	7.65
96	hsa-miR-1260b	23.21	6.49	2.93	1.94	39.89	7.81	4.3	12.37	6.25	1.78	11.79	8.9	3.76	7.46	17.63	5.65
97	hsa-miR-532-3p	23.1	13.17	8.8	3.46	24.31	10.84	6.48	11.02	5.89	4.23	13.4	23.9	13.57	15.31	12.73	18.06
98	hsa-miR-148a-5p	21.56	12.97	7.24	10.13	23.47	13.16	14.85	24.29	13.15	16.55	17.47	16.15	12.29	10.8	14.15	9.36
99	hsa-miR-7706	20.02	7.57	5.5	10.3	15.79	10.91	10.99	14.16	10.35	11.95	8.7	14.28	12.75	15.62	13.91	8.92
100	hsa-miR-181b-5p	16.28	10.32	3.67	3.29	13.13	5.68	5.68	10.93	12.29	17.59	12.07	19.52	7.89	11.11	7.43	9.66
101	hsa-miR-181b-5p	16.28	10.32	3.58	3.21	12.92	5.61	5.75	10.93	12.14	17.59	12	19.38	7.79	10.8	7.27	9.36
102	hsa-miR-769-5p	16.17	6.59	3.76	5.4	18.37	2.9	6.7	17.21	6.04	9.65	8.28	12.13	10.64	6.6	11.14	3.94
103	hsa-miR-130a-3p	16.17	13.76	7.61	4.73	39.47	11.94	18.27	33.97	6.9	30.66	39.36	46.43	14.21	8.16	12.25	5.57
104	hsa-miR-197-3p	16.06	15.23	9.72	13.42	39.96	14.65	10.19	34.87	19.04	13.81	19.93	46	17.6	15.85	14.39	28.68
105	hsa-miR-3158-3p	15.51	12.38	5.32	5.49	26.06	8.84	7.57	15.15	8.12	6.68	9.61	12.2	7.43	9.25	8.93	8.4
106	hsa-miR-3158-3p	15.51	12.38	5.32	5.49	26.06	8.84	7.57	15.15	8.12	6.68	9.61	12.2	7.43	9.25	8.93	8.4
107	hsa-miR-7976	15.18	12.88	6.88	5.57	15.79	14.33	4.22	12.46	10.63	12.55	6.38	16.86	6.69	10.02	12.01	6.24
108	hsa-miR-125b-5p	15.07	1.57	13.02	3.88	4.54	14.52	0.22	6.81	11.14	10.76	1.68	4.95	1.74	4.66	5.3	5.72
109	hsa-miR-125b-5p	15.07	1.57	13.02	3.88	4.54	14.52	0.22	6.72	11.14	10.84	1.61	4.95	1.65	4.66	5.22	5.72
110	hsa-miR-21-3p	14.52	1.97	1.38	1.1	21.1	2.77	2.11	9.14	4.24	4.53	7.16	8.11	4.22	2.72	4.11	2.38
111	hsa-miR-339-5p	14.08	9.34	2.2	1.69	20.05	5.23	3.93	10.58	8.77	6.83	10.03	8.76	5.32	3.73	8.3	3.72
112	hsa-miR-23b-3p	13.53	8.94	5.13	5.49	28.09	7.81	9.17	20.97	7.19	9.28	19.15	27.27	12.01	5.52	11.86	2.82
113	hsa-miR-942-5p	12.87	14.94	11.92	6.08	16.21	8.52	6.99	15.42	9.2	15.89	13.75	24.11	12.75	7.54	25.37	8.4
114	hsa-miR-4677-3p	12.87	5.7	2.66	3.21	23.06	6.26	5.39	9.95	10.99	9.58	13.4	9.26	8.16	7.85	13.12	5.42
115	hsa-miR-130b-3p	12.87	5.21	3.21	3.8	13.69	4.32	4	8.69	4.24	6.38	9.05	12.34	5.04	3.57	5.22	3.57
116	hsa-miR-744-5p	12.76	8.16	4.77	2.19	19.28	7.29	3.71	10.31	5.25	4.08	12.7	10.84	6.14	3.73	8.62	2.6
117	hsa-miR-328-3p	12.43	13.86	13.2	23.29	17.82	11.74	9.9	8.96	27.38	15.52	9.47	22.32	15.04	11.42	7.98	10.7
118	hsa-miR-629-5p	12.1	4.62	2.11	1.52	9.71	4	1.82	5.83	10.06	7.42	6.88	10.26	5.23	3.5	6.96	1.56
119	hsa-miR-10b-5p	11.55	3.15	5.78	5.74	11.39	4.9	6.99	6.36	6.9	14.85	14.73	6.24	8.07	5.52	9.49	5.87
120	hsa-let-7d-3p	11.55	29.58	33.55	21.52	27.25	21.88	21.19	35.14	19.04	17.22	28.7	31.15	24.3	11.34	23.32	9.14
121	hsa-miR-421	11.55	7.27	6.33	2.78	18.3	8.58	5.9	12.37	6.68	13.07	18.38	10.76	5.41	3.81	10.04	2.82
122	hsa-miR-130b-5p	11.22	11.7	9.35	4.3	19.77	18.84	4.8	8.6	7.83	9.95	11.72	17.58	9.63	9.48	10.51	4.46
123	hsa-miR-98-5p	11.11	3.44	3.48	2.7	16.7	4.45	5.39	11.74	4.81	22.57	17.4	17.65	17.88	4.9	7.51	2.45
124	hsa-miR-1307-5p	10.67	0.98	0.46	0.68	10.97	1.1	1.38	4.93	3.23	4.16	5.68	8.97	2.84	2.25	2.85	0.89
125	hsa-miR-21-5p	10.56	4.82	4.58	7.93	35.35	5.68	17.33	34.06	14.95	54.86	26.52	41.7	27.97	3.81	12.09	0.97
126	hsa-miR-221-3p	10.56	4.52	1.74	2.95	28.02	2.77	1.67	14.25	10.56	11.36	8.7	36.82	10.18	4.66	3.4	3.2
127	hsa-miR-324-3p	10.34	2.95	1.83	1.35	7.96	3.1	1.75	4.21	2.87	2	5.82	7.39	3.76	4.51	3.24	5.42
128	hsa-miR-550a-5p	10.34	6	3.85	3.88	11.6	7.1	3.64	7.35	6.18	8.17	10.45	8.25	3.67	2.41	8.46	2.08
129	hsa-miR-550a-3-5p	10.34	6	3.85	3.88	11.6	7.1	3.64	7.35	6.18	8.17	10.45	8.25	3.67	2.41	8.46	2.08
130	hsa-miR-550a-5p	10.34	6	3.85	3.88	11.6	7.1	3.64	7.35	6.18	8.17	10.45	8.25	3.67	2.41	8.46	2.08
131	hsa-miR-550a-3-5p	10.34	6	3.85	3.88	11.6	7.1	3.64	7.35	6.18	8.17	10.45	8.25	3.67	2.41	8.46	2.08
132	hsa-miR-15b-3p	10.23	14.25	14.12	16.79	25.43	12.91	8.3	19.18	20.34	25.09	24.28	23.97	13.85	7.07	27.19	4.09
133	hsa-miR-1180-3p	9.79	10.32	6.78	2.28	15.23	6.97	4.08	7.35	7.26	5.86	9.4	9.69	6.05	9.17	8.54	6.69
134	hsa-miR-194-5p	9.79	4.52	1.56	1.18	10.76	2.39	4.59	13.62	5.32	9.72	10.1	13.2	6.05	3.03	5.93	2.01
135	hsa-miR-3940-3p	9.24	5.11	2.84	4.47	16.21	4.84	3.79	5.11	7.33	4.31	4.56	13.64	11.92	8.08	8.38	10.4
136	hsa-miR-409-3p	9.02	4.42	4.58	9.37	14.04	5.61	11.36	26.35	4.31	7.72	13.47	15.72	32	14.76	14.15	16.79
137	hsa-miR-1307-3p	8.91	2.85	0.28	1.1	8.17	2.52	0.8	1.97	4.02	2	4.7	4.45	1.47	1.63	1.98	1.49
138	hsa-miR-1304-3p	8.69	10.12	9.08	5.65	15.72	9.81	8.01	9.95	14.8	9.65	12.77	16	8.07	10.1	9.25	11.44
139	hsa-miR-28-3p	8.69	75.19	56.01	75.95	49.46	23.94	45.06	74.84	5.75	11.14	9.89	58.56	57.31	45.3	15.81	20.43
140	hsa-miR-210-3p	8.69	2.56	0.92	1.18	12.44	2.45	1.82	5.11	3.81	4.83	3.44	12.27	3.48	2.56	1.19	3.2
141	hsa-miR-660-5p	8.69	1.57	2.75	1.52	24.03	2.77	2.55	11.02	7.4	8.91	11.44	15.43	5.5	2.56	3.24	0.45
142	hsa-miR-6513-3p	8.58	7.08	4.22	3.46	12.02	4.26	4	5.65	6.32	12.4	11.16	11.91	8.44	4.74	10.35	2.68
143	hsa-miR-335-5p	8.47	0.88	1.28	1.1	9.01	1.55	2.84	9.14	2.51	5.42	5.54	4.31	3.21	1.09	7.75	0.67
144	hsa-miR-664a-3p	8.36	9.24	7.88	6.67	20.05	10.84	6.12	11.47	6.9	3.64	8.84	14.71	7.98	7.93	4.19	8.17
145	hsa-miR-1285-3p	8.25	9.34	4.49	1.94	11.74	6.65	4.44	11.2	5.75	4.9	10.38	11.27	4.58	6.68	7.98	4.61
146	hsa-miR-1285-3p	8.25	9.34	4.58	1.94	12.02	6.65	4.59	11.38	5.82	4.9	10.59	11.55	4.58	6.68	7.98	4.61
147	hsa-miR-27b-3p	8.14	7.17	7.61	7.43	23.19	8.52	15.43	31.91	11.57	46.62	39.92	35.02	14.03	2.8	7.67	1.34
148	hsa-miR-144-5p	8.03	0.79	2.75	2.36	28.09	2.39	11.36	29.85	12.36	87.23	20.42	83.89	28.15	1.86	5.3	0.3
149	hsa-miR-194-5p	7.92	3.64	1.28	1.1	8.73	1.87	4	10.76	4.53	7.87	8.84	10.62	5.23	2.8	4.11	1.56
150	hsa-miR-324-5p	7.7	3.64	2.11	1.01	8.24	3.87	2.4	5.47	3.16	2.75	4.63	5.6	3.67	3.11	3.16	1.86
151	hsa-miR-502-3p	7.7	4.13	2.48	2.36	16.98	5.23	1.09	6.99	5.39	4.31	5.33	8.32	2.2	2.72	4.43	1.11
152	hsa-miR-320b	7.37	2.85	1.01	1.01	4.26	3.55	1.16	2.33	3.59	1.48	2.81	3.52	1.38	3.96	4.9	2.97
153	hsa-miR-320b	7.37	2.85	1.01	1.01	4.26	3.55	1.16	2.33	3.52	1.48	2.81	3.52	1.38	3.96	4.82	2.97
154	hsa-miR-29a-3p	7.26	1.77	1.74	1.69	9.5	1.81	3.64	11.47	3.95	7.13	13.4	8.25	3.48	1.86	2.69	1.71
155	hsa-miR-378a-5p	7.15	4.72	3.3	2.36	5.38	7.55	5.39	2.51	4.02	2.82	3.16	3.73	6.33	7.93	2.85	3.72
156	hsa-miR-181c-5p	7.15	1.57	0.73	0.93	11.32	0.97	2.48	7.89	2.87	4.97	4.35	5.17	2.38	2.25	2.45	1.26
157	hsa-miR-18a-3p	7.04	14.35	11.92	4.56	13.06	12.65	8.66	13.89	9.34	8.02	7.09	25.91	9.99	11.66	8.06	11.22
158	hsa-miR-148b-5p	6.82	3.24	4.03	2.19	6.92	2.45	3.79	6.81	1.8	7.42	7.72	6.24	4.86	1.24	4.9	1.26
159	hsa-miR-4685-3p	6.6	3.83	3.85	7.51	10.2	10.45	1.82	6.45	7.26	4.01	2.88	9.9	3.48	5.28	3.56	7.65
160	hsa-miR-7-5p	6.38	2.06	2.2	0.93	11.6	3.42	3.42	8.87	11.71	15.14	8.21	23.97	11.74	2.87	5.3	0.82
161	hsa-miR-7-5p	6.38	2.06	2.11	0.93	11.6	3.42	3.28	8.87	11.71	15.14	8.21	24.11	11.74	2.72	5.3	0.82
162	hsa-miR-7-5p	6.38	2.06	2.11	0.93	11.6	3.42	3.28	8.87	11.71	15.14	8.21	23.9	11.74	2.72	5.3	0.82
163	hsa-miR-26b-3p	6.27	5.5	3.67	3.29	5.8	3.23	3.35	6.18	2.16	13.66	9.68	8.97	5.5	3.65	9.72	2.6
164	hsa-miR-616-5p	6.27	3.64	3.03	1.35	8.87	1.81	1.75	3.41	4.81	5.86	6.45	8.9	4.86	3.26	5.85	4.09
165	hsa-miR-550a-3p	5.94	7.67	4.13	2.95	8.66	4.58	4.51	16.31	4.89	12.99	17.4	16.58	10.09	4.04	8.22	3.64
166	hsa-miR-550a-3p	5.94	7.67	4.13	2.95	8.66	4.58	4.51	16.31	4.89	12.99	17.4	16.58	10.09	4.04	8.22	3.64
167	hsa-miR-550a-3p	5.94	7.67	4.13	2.95	8.66	4.58	4.51	16.31	4.89	12.99	17.4	16.58	10.09	4.04	8.22	3.64
168	hsa-miR-4326	5.94	3.93	4.77	2.53	0.21	4.65	3.79	4.66	0.07	4.83	4.14	7.82	3.85	3.19	3.48	4.68
169	hsa-miR-181a-3p	5.94	1.57	0.83	1.18	4.33	1.03	2.11	5.56	5.75	6.68	5.4	5.96	3.3	3.34	1.5	2.08
170	hsa-miR-199a-5p	5.83	2.46	0.92	1.43	6.43	1.29	1.97	5.2	4.74	5.2	6.1	3.59	2.38	2.8	2.53	1.11
171	hsa-miR-199a-5p	5.83	2.46	0.92	1.43	6.43	1.29	1.97	5.2	4.74	5.2	6.1	3.59	2.38	2.8	2.53	1.11
172	hsa-miR-574-3p	5.61	6.49	2.02	2.7	11.6	4.52	2.18	10.49	8.12	4.83	10.03	11.91	4.31	9.25	5.45	12.04
173	hsa-miR-3688-3p	5.5	1.28	1.19	1.18	8.94	2.32	3.64	7.62	3.95	5.42	6.17	5.96	3.85	2.18	5.14	1.63
174	hsa-miR-3688-3p	5.39	1.28	1.19	1.18	8.87	2.32	3.64	7.53	3.95	5.34	6.17	5.96	3.85	2.18	5.14	1.63
175	hsa-miR-96-5p	5.39	0.98	3.3	7.6	24.8	15.55	1.02	61.31	13.94	56.27	7.65	28.56	2.38	0.08	0.16	0.07
176	hsa-miR-2110	5.28	3.05	2.29	1.77	4.54	4.9	1.82	3.59	2.23	1.56	1.61	3.8	2.66	3.03	2.06	2.38
177	hsa-miR-361-5p	5.06	6.49	6.88	5.4	14.81	6.13	7.13	12.82	4.1	8.39	7.3	15.29	11.09	4.9	7.35	3.94
178	hsa-miR-15a-5p	5.06	0.79	0.64	1.94	13.13	2.77	4.51	13.98	4.81	32.74	20.28	31.51	5.78	0.62	1.19	0.59
179	hsa-miR-127-3p	4.95	1.67	1.38	3.97	9.08	2.26	3.49	16.67	1.58	4.08	5.54	10.69	12.01	5.67	5.37	4.09
180	hsa-miR-185-3p	4.84	3.05	0.73	0.59	2.45	0.65	1.24	3.14	1.8	2.3	3.23	3.09	2.48	1.63	1.42	1.11
181	hsa-miR-106b-5p	4.84	1.28	0.73	1.1	19.21	0.77	2.33	9.41	3.09	6.76	5.12	13.92	3.21	0.7	1.34	0.52
182	hsa-miR-215-5p	4.73	1.67	0.46	1.01	3.28	1.48	2.18	4.21	2.16	2	3.58	2.8	2.57	1.86	3.79	1.41
183	hsa-miR-3200-5p	4.51	0.49	1.01	0.93	2.03	0.58	0.22	1.61	0.72	1.41	3.23	1.36	1.56	0.54	2.13	0.97
184	hsa-miR-548o-3p	4.51	0.88	0.92	1.1	5.73	1.55	1.09	5.29	2.37	6.98	7.02	3.8	1.28	0.54	2.77	0.3
185	hsa-miR-548av-3p	4.51	0.88	0.92	1.1	5.73	1.55	1.09	5.29	2.37	6.98	7.02	3.8	1.28	0.54	2.77	0.3
186	hsa-miR-548av-3p	4.51	0.88	0.92	1.1	5.73	1.55	1.09	5.29	2.37	6.98	7.02	3.8	1.28	0.54	2.77	0.3
187	hsa-miR-548o-3p	4.51	0.88	0.92	1.1	5.8	1.55	1.09	5.29	2.37	6.98	7.02	3.8	1.28	0.54	2.77	0.3
188	hsa-miR-340-5p	4.29	0.88	0.09	0.84	14.04	1.03	3.42	6.54	3.81	7.72	6.88	7.82	5.41	1.17	4.19	0.59
189	hsa-miR-27a-3p	4.29	0.49	0.64	1.27	5.45	0.65	2.62	5.47	1.44	2.97	4.21	5.53	2.93	0.7	1.5	0.07
190	hsa-miR-101-3p	4.29	0.79	0.64	1.1	19.21	0.45	3.06	10.4	6.68	22.12	7.79	29.64	5.87	0.62	1.19	0.3
191	hsa-miR-222-3p	4.18	4.52	2.57	4.05	10.83	1.61	2.62	9.59	2.95	3.86	4.42	10.76	4.68	2.02	3.16	1.56
192	hsa-miR-3605-3p	4.07	5.21	4.86	3.38	4.19	3.94	3.42	5.38	2.73	5.05	5.33	8.9	5.04	3.26	3.24	3.72
193	hsa-miR-101-3p	4.07	0.79	0.64	1.01	18.51	0.45	2.98	10.04	6.4	21.53	7.44	28.63	5.5	0.62	1.19	0.22
194	hsa-miR-331-3p	3.96	1.57	2.02	0.84	13.48	2.77	1.46	7.08	3.59	2.23	4.42	4.66	1.65	2.64	2.77	2.23
195	hsa-let-7b-3p	3.74	5.7	5.04	5.49	10.69	4.78	3.28	7.26	5.32	4.68	6.38	5.81	5.68	6.92	5.3	4.16
196	hsa-miR-17-5p	3.74	0.79	1.1	1.18	19.42	1.48	1.75	7.26	4.1	6.98	5.54	18.01	2.66	0.54	1.03	0.37
197	hsa-miR-1468-5p	3.63	7.08	3.94	1.43	2.31	2.65	3.06	2.78	1.15	2.9	2.1	2.58	3.58	2.56	4.98	2.97
198	hsa-miR-425-3p	3.63	1.97	0.92	0.42	4.4	0.97	0.95	3.67	1.01	2.08	2.17	1.87	1.01	0.85	2.69	0.52
199	hsa-miR-155-5p	3.52	1.28	1.83	1.69	4.82	2.19	2.26	5.2	2.01	5.49	5.47	8.04	3.12	1.32	2.13	1.49
200	hsa-miR-19a-3p	3.52	0.2	0.18	0.08	4.12	0.06	0.8	2.87	1.94	5.2	2.6	2.58	1.1	0.16	1.42	0.22
201	hsa-miR-17-3p	3.52	1.38	0.46	0.68	11.39	1.36	1.38	7.35	3.23	2.9	3.58	15.07	2.29	1.24	0.95	0.97
202	hsa-miR-142-3p	3.41	0.49	0.55	0.93	2.79	0.19	2.77	5.38	0.72	6.53	1.54	3.37	3.67	1.01	2.37	0.37
203	hsa-miR-183-3p	3.41	0.98	0.55	0.25	2.79	1.29	0.44	5.02	1.08	2.38	1.82	2.87	2.2	0.54	1.42	0.89
204	hsa-miR-584-5p	3.41	3.54	2.48	1.27	10.2	4.26	1.53	7.35	4.46	5.49	4.7	10.98	5.68	2.02	2.21	1.04
205	hsa-miR-28-5p	3.3	1.67	0.37	0.76	3.98	0.84	0.8	3.76	0.79	2	2.95	3.09	1.74	0.93	1.98	0.74
206	hsa-miR-654-3p	2.97	1.77	1.1	1.43	4.54	1.42	2.69	12.28	1.29	3.79	7.58	6.96	9.08	2.18	3.32	0.97
207	hsa-miR-29b-3p	2.97	0.88	1.19	1.27	3.42	1.36	1.46	3.23	2.37	4.9	3.02	2.58	2.75	0.7	2.69	0.59
208	hsa-miR-29b-3p	2.97	0.88	1.19	1.27	3.42	1.36	1.46	3.23	2.37	4.9	3.02	2.58	2.75	0.7	2.69	0.59
209	hsa-miR-374b-5p	2.97	1.47	2.48	2.95	4.19	2.97	4.51	8.43	1.51	13.81	7.02	5.6	4.86	0.54	4.19	0.59
210	hsa-miR-99a-5p	2.97	1.77	0.73	1.18	6.5	4	1.16	4.39	2.37	11.21	2.95	4.09	2.66	1.71	3.4	1.11
211	hsa-miR-5010-3p	2.75	3.24	2.2	2.03	5.45	2.39	2.62	4.93	4.24	1.93	2.32	5.53	3.76	3.26	3.71	8.32
212	hsa-miR-29c-5p	2.75	0.88	1.1	1.52	4.05	0.65	1.6	2.15	1.51	1.34	1.96	2.01	2.11	2.1	1.74	1.26
213	hsa-miR-126-5p	2.75	0.1	1.01	2.53	16.98	2.58	5.61	14.07	3.95	25.09	10.59	35.52	9.26	1.09	2.53	0.3
214	hsa-miR-22-5p	2.64	1.08	0.64	0.34	2.03	0.65	1.46	1.34	0.57	2.15	1.89	3.23	1.83	1.55	1.74	0.3
215	hsa-miR-641	2.64	1.28	0.64	0.93	5.24	1.42	0.8	3.32	1.37	1.86	2.39	2.58	0.37	0.62	1.74	0.45
216	hsa-miR-93-3p	2.53	2.95	2.84	1.52	5.03	1.81	1.46	2.15	2.73	2.38	3.09	5.38	2.66	1.94	2.85	1.86
217	hsa-miR-6511b-3p	2.42	0.69	0.46	0.59	2.58	0.9	0.44	2.33	1.29	0.3	2.03	2.51	1.1	1.09	0.63	2.23
218	hsa-miR-6511b-3p	2.42	0.59	0.46	0.51	2.52	0.84	0.44	2.33	1.29	0.3	2.03	2.44	1.1	0.93	0.63	2.15
219	hsa-miR-7-1-3p	2.42	1.47	0.64	0.25	4.33	1.03	0.58	2.96	1.65	2	2.88	2.94	1.47	1.01	2.61	1.04
220	hsa-miR-454-3p	2.42	0.98	0.83	0.34	6.43	1.16	0.8	4.03	2.16	8.76	4.07	12.27	3.39	0.54	1.03	0.45
221	hsa-miR-5695	2.31	0.88	0.55	0.51	1.68	0.9	1.16	0.81	0.36	3.12	2.88	1.79	1.47	1.86	1.98	1.04
222	hsa-miR-5001-3p	2.31	2.26	0.46	1.1	1.82	0.77	0.87	1.08	1.22	2.52	1.82	2.08	1.1	1.32	4.43	1.04
223	hsa-miR-766-3p	2.31	2.75	1.28	1.35	4.05	1.36	2.4	3.59	1.08	0.52	1.61	3.16	3.21	3.19	1.19	2.01
224	hsa-miR-296-5p	2.31	1.08	0.83	0.59	4.05	1.94	0.29	2.06	1.37	1.63	1.54	3.88	1.1	1.4	1.58	2.6
225	hsa-miR-659-5p	2.31	0.98	0.09	0.08	1.89	0.58	0.22	1.7	0.5	0.82	1.05	0.79	0.28	1.4	1.03	0.52
226	hsa-miR-362-5p	2.2	0.69	1.28	1.69	3.14	0.65	1.38	2.15	2.51	2	1.19	1.94	1.65	1.4	2.61	1.49
227	hsa-miR-671-3p	2.09	4.72	1.65	1.94	1.26	2	3.2	3.94	2.3	4.01	3.09	3.3	4.31	3.19	3.08	1.04
228	hsa-miR-3200-3p	2.09	0.39	0.55	0.68	0.91	0.65	0.15	1.97	0.36	1.11	1.47	0.5	1.1	0.47	1.03	0.74
229	hsa-miR-1254	2.09	1.28	0.55	0.34	2.65	1.29	0.58	0.81	0.65	0.97	1.05	2.15	1.01	1.17	1.11	1.78
230	hsa-miR-1254	2.09	1.28	0.55	0.34	2.65	1.29	0.58	0.81	0.65	0.97	1.05	2.15	1.01	1.17	1.11	1.78
231	hsa-miR-145-5p	1.98	0.79	0.28	1.01	2.1	0.39	0.95	2.15	1.37	1.19	2.25	3.23	2.38	2.41	3.16	2.15
232	hsa-let-7a-3p	1.98	1.87	1.1	0.42	5.31	0.71	0.95	3.67	3.95	4.68	6.45	2.8	4.95	1.24	5.06	0.3
233	hsa-let-7a-3p	1.98	1.87	1.1	0.42	5.31	0.71	0.95	3.67	3.95	4.6	6.45	2.8	4.95	1.01	4.98	0.3
234	hsa-miR-625-3p	1.98	2.75	1.38	0.68	6.71	2.65	0.8	5.47	3.23	2.52	3.09	6.17	2.93	2.8	2.53	6.84
235	hsa-miR-5690	1.98	3.64	4.31	1.35	2.58	3.1	2.69	4.3	1.15	2.75	3.37	4.88	4.13	1.71	3	0.74
236	hsa-miR-548e-3p	1.98	0.39	0.37	0.17	4.05	0.65	0.07	0.72	0.43	0.97	1.05	0.72	0.37	0.16	1.26	0.07
237	hsa-miR-6511a-3p	1.87	1.18	1.38	0.68	4.19	1.29	0.87	2.06	2.01	0.89	3.23	3.66	2.48	2.02	0.95	3.42
238	hsa-miR-6511a-3p	1.87	1.18	1.38	0.68	4.19	1.29	0.87	2.06	2.01	0.89	3.23	3.66	2.48	2.02	0.95	3.42
239	hsa-miR-6511a-3p	1.87	1.18	1.38	0.68	4.19	1.29	0.87	2.06	2.01	0.89	3.23	3.66	2.48	2.02	0.95	3.42
240	hsa-miR-6511a-3p	1.87	1.18	1.38	0.68	4.19	1.29	0.87	2.06	2.01	0.89	3.23	3.66	2.48	2.02	0.95	3.42
241	hsa-miR-340-3p	1.87	1.28	2.02	0.93	1.96	1.74	1.09	2.51	1.94	4.68	2.88	2.58	1.47	1.48	3.64	0.37
242	hsa-miR-378c	1.87	0.29	0	0	1.68	0.32	0.22	0.36	0.36	0.45	0.77	0.79	0.37	0.39	0.47	0.15
243	hsa-miR-3690	1.87	2.26	0.18	0	0.14	0.32	0	1.7	0	0.07	0.21	0.14	0	0	0.24	0.22
244	hsa-miR-3690	1.87	2.26	0.18	0	0.14	0.32	0	1.7	0	0.07	0.21	0.14	0	0	0.24	0.22
245	hsa-miR-636	1.76	2.46	1.28	1.1	2.31	1.61	1.38	2.51	1.08	2.15	2.17	4.16	3.76	1.79	1.82	3.79
246	hsa-miR-181c-3p	1.76	0.1	0.28	0.08	0.84	0	0.07	1.17	1.15	0.74	1.47	0.14	0.37	0.54	0.47	0.45
247	hsa-miR-29c-3p	1.65	0.59	0.09	0	4.05	0.32	0.29	2.6	1.65	2.38	2.32	3.95	1.28	0.08	0.32	0.22
248	hsa-miR-146b-3p	1.54	1.67	1.74	0.68	1.33	0.65	0.87	2.6	0.57	1.41	1.82	1.51	1.19	1.55	1.11	1.19
249	hsa-miR-3074-5p	1.54	1.38	1.1	0.42	1.61	1.36	0.73	0.9	0.72	1.56	0.77	2.15	1.19	0.93	1.66	0.97
250	hsa-miR-4435	1.54	2.36	1.01	0.51	4.26	1.16	1.31	2.33	1.51	0.74	1.33	3.44	1.19	0.93	2.53	0.45
251	hsa-miR-4435	1.54	2.36	1.01	0.51	4.26	1.16	1.31	2.33	1.51	0.74	1.33	3.44	1.19	0.93	2.53	0.45
252	hsa-miR-4746-5p	1.54	4.82	2.84	1.52	2.72	3.1	2.48	3.94	1.8	1.56	2.6	2.87	1.65	1.79	2.29	1.04
253	hsa-miR-4511	1.43	0.79	0.28	0.34	1.26	0.65	0.58	1.43	0.72	0.59	1.96	0.43	0.37	0.54	1.5	0.59
254	hsa-miR-1306-5p	1.43	0.69	0.46	0.59	1.96	1.03	0.36	0.9	0.86	0.37	0.63	1.79	0.55	0.7	0.32	2.01
255	hsa-miR-874-3p	1.43	0.29	0.28	0.08	1.4	0.06	0	0.63	0.36	0.89	1.05	0.72	0.28	0.62	0.63	0.45
256	hsa-miR-1294	1.43	1.08	0.46	0.17	1.61	0.65	0.29	1.25	1.15	1.04	0.91	1.79	1.19	0.39	0.63	0.37
257	hsa-miR-486-3p	1.32	0.1	0	0	1.05	0.26	0	0.81	0	0	0.63	0.65	0.28	0.62	1.82	0
258	hsa-miR-3909	1.32	3.15	3.12	0.68	3.49	2.39	1.24	2.6	1.15	1.86	2.6	2.66	1.83	0.62	3.56	0.37
259	hsa-miR-7641	1.32	0.2	0	0.17	0.77	0.06	0.15	0.63	0.14	0.45	0.63	0.43	0.37	0.08	0.55	0.07
260	hsa-miR-7641	1.32	0.2	0	0.17	0.77	0.06	0.15	0.63	0.14	0.45	0.63	0.43	0.37	0.08	0.55	0.07
261	hsa-miR-3656	1.32	0.1	0	0.08	2.03	0.39	0.29	0.99	0.57	0.3	0.98	0.29	0	0.16	0.24	0.37
262	hsa-miR-486-3p	1.21	0.1	0	0	1.05	0.26	0	0.72	0	0	0.63	0.65	0.28	0.54	1.5	0
263	hsa-miR-4742-3p	1.21	1.38	0.83	0.34	0.98	1.55	1.6	1.25	1.01	1.48	2.17	1.58	2.02	1.17	1.03	1.11
264	hsa-miR-1226-3p	1.21	0.49	0.28	0.42	1.26	0.39	0.36	0.63	0.65	0.45	0.63	1.79	0.46	0.31	1.19	0.59
265	hsa-miR-326	1.21	1.38	1.01	0.93	2.03	0.71	1.02	2.24	1.08	1.26	2.17	0.79	1.47	1.09	1.11	0.89
266	hsa-miR-4781-3p	1.21	1.18	1.28	1.01	1.82	0.71	1.16	1.17	0.5	1.71	1.47	1.08	1.28	0.54	1.5	0.3
267	hsa-miR-5100	1.21	0.39	0	0.08	0.98	0.13	0.07	0.18	0.29	0	0.14	0.29	0.09	0.08	0.71	0.15
268	hsa-let-7i-3p	1.21	0.49	0.18	0.25	2.72	0.52	0.87	1.61	1.01	1.19	2.46	1.44	0.55	0.47	0.4	0.52
269	hsa-miR-20a-5p	1.21	0.29	0.28	0.51	5.59	0.58	0.66	3.59	1.37	5.27	1.54	9.62	1.28	0.31	0.4	0.15
270	hsa-miR-126-3p	1.21	0.49	0.28	0.84	4.82	0.45	0.51	3.5	0.65	5.27	2.39	8.32	0.92	0.31	0.4	0
271	hsa-let-7c-5p	1.1	0.49	0.28	0.17	0.98	0.77	1.02	2.15	0.57	2.15	0.91	2.01	1.74	0.23	0.95	0.37
272	hsa-miR-1249	1.1	1.08	0.55	0.84	1.54	1.42	0.36	1.34	2.16	0.52	1.4	1.87	0.46	1.24	1.34	1.78
273	hsa-miR-505-3p	1.1	0.88	0.55	1.01	2.58	0.84	0.51	0.9	0.79	0.74	1.4	1.22	1.28	1.09	1.26	0.45
274	hsa-miR-1255b-5p	1.1	0.79	0.18	0.25	1.47	0.52	0.29	0.54	0.72	0.45	0.77	1.29	0.28	0.23	1.42	0.45
275	hsa-miR-1255b-5p	1.1	0.79	0.18	0.25	1.47	0.52	0.29	0.54	0.72	0.45	0.77	1.29	0.28	0.23	1.42	0.45
276	hsa-miR-4482-3p	0.99	5.9	5.13	0.68	0.77	0.06	7.94	0.27	0	0.89	1.12	9.11	1.47	4.97	12.49	0.07
277	hsa-miR-199b-5p	0.99	0	0.37	1.01	0.77	0.19	1.31	4.39	0.07	2.23	2.39	1.44	2.11	0.39	1.34	0.37
278	hsa-miR-4732-5p	0.99	0.59	0.46	0.34	1.19	0.32	0.44	1.25	0.72	0.59	1.4	1.72	1.1	1.09	0.87	0.52
279	hsa-miR-193a-5p	0.99	0.69	0.37	0.17	0.56	0.13	0.29	0.45	0.22	0.74	0.42	1.08	0.73	0.93	0.24	0.3
280	hsa-miR-365a-3p	0.99	0.69	0.28	0.34	1.47	0.52	0.36	1.25	1.01	0.74	1.26	1.36	0.64	0.93	0.63	0.67
281	hsa-miR-365b-3p	0.99	0.69	0.28	0.34	1.47	0.52	0.36	1.25	1.01	0.74	1.26	1.36	0.64	0.93	0.63	0.67
282	hsa-miR-365a-3p	0.99	0.69	0.28	0.34	1.47	0.52	0.36	1.25	1.01	0.74	1.26	1.36	0.64	0.93	0.63	0.67
283	hsa-miR-365b-3p	0.99	0.69	0.28	0.34	1.47	0.52	0.36	1.25	1.01	0.74	1.26	1.36	0.64	0.93	0.63	0.67
284	hsa-miR-3157-3p	0.99	0.79	1.93	0.42	0.98	0.71	0.87	0.9	0.86	0.52	1.19	1.58	1.28	0.23	1.66	0.3
285	hsa-miR-5094	0.99	0.39	0.46	0.42	1.4	0.9	0.29	0.9	0.86	1.56	0.91	0.65	0.46	0.47	0.87	0.22
286	hsa-miR-4755-5p	0.99	0.69	0.55	0.51	1.19	1.81	0.51	0.54	0.36	0.3	0.35	1.15	0.28	0.62	0.4	0.3
287	hsa-miR-335-3p	0.88	1.08	0.37	1.43	1.82	1.36	1.46	2.51	2.3	3.27	2.25	1.44	3.76	1.79	2.85	0.59
288	hsa-miR-582-3p	0.88	0.2	0	0.34	0.49	0.06	0.22	1.61	0.36	0.52	1.47	0.86	0.92	0.23	0.32	0
289	hsa-miR-548h-3p	0.88	0.2	0	0	0.91	0.19	0	0.72	0.14	0.45	0.77	0.57	0.46	0.08	0.71	0.15
290	hsa-miR-548z	0.88	0.2	0	0	0.91	0.19	0	0.72	0.14	0.45	0.77	0.57	0.46	0.08	0.71	0.15
291	hsa-miR-548h-3p	0.88	0.2	0	0	0.91	0.19	0	0.72	0.14	0.45	0.77	0.57	0.46	0.08	0.71	0.15
292	hsa-miR-548z	0.88	0.2	0	0	0.91	0.19	0	0.72	0.14	0.45	0.77	0.57	0.46	0.08	0.71	0.15
293	hsa-miR-145-3p	0.88	0.2	0.73	0.51	0.35	0.32	0.22	1.34	0.14	2.45	0.35	0.86	0.73	0.47	0.55	0.15
294	hsa-miR-618	0.88	0.2	0.18	0.34	0.77	0.13	0.22	0.81	0.07	0.37	0.56	0.93	0.92	0.39	0	0.15
295	hsa-miR-6881-3p	0.88	0.1	0.46	0	0.7	0.19	0.07	0.36	0.14	0.22	0.7	0.86	0.55	0.31	0.08	0.37
296	hsa-miR-6842-3p	0.88	0.88	0.46	0.51	0.56	0.19	0.51	0.72	0.36	0.15	0.49	0.86	0.46	0.31	0.79	0.37
297	hsa-miR-378i	0.88	0.49	0.09	0.08	1.61	0.06	0.15	0.54	0.5	0.3	1.05	1.29	0.28	0.47	0.47	0.22
298	hsa-miR-589-3p	0.88	0.49	0.28	0.08	0.98	0.13	0.22	0.45	0.43	0.74	1.26	0.57	0	0.23	0.24	0.3
299	hsa-miR-323b-3p	0.77	0.1	0.37	0.76	1.33	0.32	0.73	2.06	0.29	0.37	1.33	1.79	1.65	0.85	0.08	1.34
300	hsa-miR-30d-3p	0.77	0.98	0.28	0.42	1.12	0.58	0.51	1.52	0.93	2.15	1.75	1.65	2.11	1.09	1.11	0.07
301	hsa-miR-627-3p	0.77	2.06	0.73	0.34	3.07	1.42	0.95	2.33	1.8	1.48	1.68	3.52	2.2	1.48	2.29	0.89
